# Supplementary material for: Huge pseudoaneurysm of the left ventricular outflow tract developed a few years after surgery for subvalvular mitral aneurysm: to plug or not to plug it is the question
Source: Eur Heart J Imaging Methods Pract. 2024 Jan 18;2(1):qyae002. doi: 10.1093/ehjimp/qyae002 (PMC11195724; doi:10.1093/ehjimp/qyae002)
Supplement: qyae002_Supplementary_Data [file qyae002_Supplementary_Data.zip]

Archive with 3 entries (3 files):
- Movie 2.mov
- Movie 3.mov
- Movie 1.mov
